# Supplementary material for: Rediscovery and amended descriptions of Begonia kingdon-wardii (Begoniaceae) from North Myanmar
Source: PhytoKeys. 2018 Jan 29;(94):59–64. doi: 10.3897/phytokeys.94.21753 (PMC5799781; doi:10.3897/phytokeys.94.21753)
Supplement: XML Treatment for Begonia kingdon-wardii [file phytokeys.94.21753-treatment1.xml]

<!DOCTYPE tp:taxon-treatment
  PUBLIC "-//TaxonX//DTD Taxonomic Treatment Publishing DTD v0 20100105//EN" "tax-treatment-NSO.dtd">
<tp:taxon-treatment xmlns:tp="http://www.plazi.org/taxpub"><tp:treatment-meta><kwd-group><label>Taxon classification</label><kwd><named-content xmlns:xlink="http://www.w3.org/1999/xlink" content-type="kingdom">Plantae</named-content></kwd><kwd><named-content xmlns:xlink="http://www.w3.org/1999/xlink" content-type="order">Cucurbitales</named-content></kwd><kwd><named-content xmlns:xlink="http://www.w3.org/1999/xlink" content-type="family">Begoniaceae</named-content></kwd></kwd-group><mixed-citation publication-type="journal"><person-group><name><surname>Chen</surname><given-names>Wen-Hong</given-names></name><name><surname>Jin</surname><given-names>Xiao-Hua</given-names></name><name><surname>Shui</surname><given-names>Yu-Min</given-names></name></person-group><article-title>Rediscovery and amended descriptions of <italic><tp:taxon-name><tp:taxon-name-part taxon-name-part-type="genus" reg="Begonia">Begonia</tp:taxon-name-part> <tp:taxon-name-part taxon-name-part-type="species" reg="kingdon-wardii">kingdon-wardii</tp:taxon-name-part></tp:taxon-name></italic> (<tp:taxon-name><tp:taxon-name-part taxon-name-part-type="family">Begoniaceae</tp:taxon-name-part></tp:taxon-name>) from North Myanmar</article-title><source>PhytoKeys</source><day>29</day><month>1</month><year>2018</year><volume>2018</volume><issue>94</issue><fpage>59</fpage><lpage>64</lpage><pub-id pub-id-type="doi">10.3897/phytokeys.94.21753</pub-id></mixed-citation></tp:treatment-meta><tp:nomenclature><tp:taxon-name>
            <tp:taxon-name-part taxon-name-part-type="genus" reg="Begonia">Begonia</tp:taxon-name-part>
            <tp:taxon-name-part taxon-name-part-type="species" reg="kingdon-wardii">kingdon-wardii</tp:taxon-name-part>
          </tp:taxon-name><tp:taxon-authority>Tebbitt in Kew Bulletin 62: 143, 2007</tp:taxon-authority><xref ref-type="fig" rid="F1">Figs 1A</xref><xref ref-type="fig" rid="F2">, 2</xref></tp:nomenclature><tp:treatment-sec sec-type="material" id="SECID0EHJAC"><title>Type.</title><p>Myanmar, Kachin Mts E of Fort Hertz, <named-content xmlns:xlink="http://www.w3.org/1999/xlink" content-type="dwc:verbatimCoordinates" xlink:type="simple"><named-content content-type="geo-json" specific-use="{&#34;type&#34;:&#34;Point&#34;,&#34;coordinates&#34;:[97.500000,27.333333]}" id="NCID0EQJAC" xlink:type="simple">27°20'N, 97°30'E,</named-content></named-content> alt. 900 m, Aug. 1926, Kingdon-Ward 7341 (holotype, K000037101!; isotype, K000037102!).</p><p>
            <bold>Handwriting annotation from the holotype specimens</bold> (Fig. <xref ref-type="fig" rid="F1">1B</xref>): “<tp:taxon-name><tp:taxon-name-part taxon-name-part-type="genus" reg="Begonia">Begonia</tp:taxon-name-part></tp:taxon-name> ass. B. Balansaeanae Gagnep. almost aff.?. Flowers white. Leaves very dark green above, glossy, with a metallic lustre, purple nervation, margin crenated. On shady banks and rocks in the jungle. Whole plant glabrous. The contrast between the white flowers and the dark shining leaves amongst which they nestle is very striking”.</p><fig id="F1" position="float" orientation="portrait"><label>Figure 1.</label><caption><p>Holotype of <italic><tp:taxon-name><tp:taxon-name-part taxon-name-part-type="genus" reg="Begonia">Begonia</tp:taxon-name-part> <tp:taxon-name-part taxon-name-part-type="species" reg="kingdon-wardii">kingdon-wardii</tp:taxon-name-part></tp:taxon-name></italic> Tebbitt (<bold>A</bold>) and the annotation on the holotype specimens (<bold>B</bold>).</p></caption><graphic xmlns:xlink="http://www.w3.org/1999/xlink" xlink:href="phytokeys-94-059-g001.jpg" position="float" orientation="portrait" xlink:type="simple" id="oo_182175.jpg"/></fig></tp:treatment-sec><tp:treatment-sec sec-type="description" id="SECID0ECLAC"><title>Revised description.</title><p>Plants terrestrial, perennial; stems rhizomatous, 3–10 cm long, 0.2–0.4 cm diam., with fibrous roots on node and 0.5–0.8 cm long internode. <!--PageBreak-->Stipules caducous, lanceolate, 1.1–1.3 × 0.4–0.5 cm, margin entire, apex acuminate. Leaf alternate, pliciform, rotund, 10–16 cm diam., margin entire, symmetric on base, usually 4–7-palmatifid venation; adaxially glabrous and serpentinous, green lines and 3–5 spots along each main nerve, abaxially red and pubescent along the main nerves. Petiole 10–18 cm long, densely pubescent. Inflorescences axillary, cymose, dichasial, with separate male and female individuals; peduncles 3–5 cm long; bracts greenish, ovate, 8–9 × 3–4 mm, persistent during flowering. Bracteoles similar to and slightly smaller than bracts; petals white, glabrous on both sides. Male flower: petals 4; outer 2, ovate, 1.2–1.4 × 0.6–0.7 cm, inner 2, elliptic, 0.5–0.6 × 0.2–0.3 cm; androecium actinomorphic, 0.5–0.6 cm diam., filaments free below, anthers oblong, almost equal to the filaments, dehiscent with laterally and obliquely longitudinal slits, connective slightly extended and truncate on the top. Female flower: petals 2, broadly elliptic, 0.9–1× 1.1–1.3 cm; ovary wingless, obtusely 3-hooked, 3-locular, placentation axial, placenta segments thick, 2 per locule, ovules present on both sides of placental branches; styles 3, forked twice, caducous in fruit, stigmas spiralled into a band. Fruit triangular berry-like, pendulous, with an in distinct beak. Flowering Oct. to Nov., Fruiting from the first of Nov. to Oct. of the next year.</p></tp:treatment-sec><tp:treatment-sec sec-type="distribution" id="SECID0EKLAC"><title>Distribution.</title><p>Only seen in Kachin State, Myanmar.</p></tp:treatment-sec><tp:treatment-sec sec-type="Additional examined specimens" id="SECID0EPLAC"><title>Additional examined specimens.</title><p>Upper Burma (=Myanmar): Kachin Hills, 30 November, 1912, collect. Capt. &amp; M. Joppin 4378 (K!); Myanmar, Kachin, Putao, on shaded banks and rocks, <named-content xmlns:xlink="http://www.w3.org/1999/xlink" content-type="dwc:verbatimCoordinates" xlink:type="simple"><named-content content-type="geo-json" specific-use="{&#34;type&#34;:&#34;Point&#34;,&#34;coordinates&#34;:[97.500000,27.333333]}" id="NCID0EYLAC" xlink:type="simple">27°20'N, 97°30'E</named-content></named-content>, alt. 900 m, Dec. 10 1937, Kingdon-Ward 13569 (BM!); Myanmar, Kachin State, Putao, Wasadam village, alt. 860 m, <named-content xmlns:xlink="http://www.w3.org/1999/xlink" content-type="dwc:verbatimCoordinates" xlink:type="simple"><named-content content-type="geo-json" specific-use="{&#34;type&#34;:&#34;Point&#34;,&#34;coordinates&#34;:[97.195833,27.502500]}" id="NCID0EAMAC" xlink:type="simple"><!--PageBreak-->27°30'09"N, 97°11'45"E</named-content></named-content>, near the stream in the <tp:taxon-name><tp:taxon-name-part taxon-name-part-type="genus" reg="Musa">Musa</tp:taxon-name-part></tp:taxon-name> forests, occasional, Oct. 15, 2014, Putao Exped. 311 (KUN!, PE!); Myanmar, Kachin State, Putao, Wasadam village, alt. 900 m, <named-content xmlns:xlink="http://www.w3.org/1999/xlink" content-type="dwc:verbatimCoordinates" xlink:type="simple"><named-content content-type="geo-json" specific-use="{&#34;type&#34;:&#34;Point&#34;,&#34;coordinates&#34;:[97.195556,27.501667]}" id="NCID0EQMAC" xlink:type="simple">27°30'06"N, 97°11'44"E</named-content></named-content>, along the moist slope in the <italic><tp:taxon-name><tp:taxon-name-part taxon-name-part-type="genus" reg="Musa">Musa</tp:taxon-name-part></tp:taxon-name></italic> forests, occasional, Oct. 25, 2014, Putao Exped. 1230 (PE!).</p><!--PageBreak--></tp:treatment-sec><tp:treatment-sec sec-type="discussion" id="SECID0E4MAC"><title>Discussion.</title><p>In <tp:taxon-name><tp:taxon-name-part taxon-name-part-type="genus" reg="Begonia">Begonia</tp:taxon-name-part> <tp:taxon-name-part taxon-name-part-type="infraspecific-rank">sect.</tp:taxon-name-part> <tp:taxon-name-part taxon-name-part-type="section" reg="Sphenanthera">Sphenanthera</tp:taxon-name-part></tp:taxon-name>, <italic><tp:taxon-name><tp:taxon-name-part taxon-name-part-type="genus" reg="Begonia">Begonia</tp:taxon-name-part> <tp:taxon-name-part taxon-name-part-type="species" reg="kingdon-wardii">kingdon-wardii</tp:taxon-name-part></tp:taxon-name></italic> is unique in the pliciform leaf and female flower with two tepals (Doorenbos et al. 1999; <xref ref-type="bibr" rid="B11">Shui et al. 2002</xref>). It is obviously different from <italic><tp:taxon-name><tp:taxon-name-part taxon-name-part-type="genus" reg="Begonia">Begonia</tp:taxon-name-part> <tp:taxon-name-part taxon-name-part-type="species" reg="burkillii">burkillii</tp:taxon-name-part></tp:taxon-name></italic> Dunn in <tp:taxon-name><tp:taxon-name-part taxon-name-part-type="genus" reg="Begonia">B.</tp:taxon-name-part> <tp:taxon-name-part taxon-name-part-type="infraspecific-rank">sect.</tp:taxon-name-part> <tp:taxon-name-part taxon-name-part-type="section" reg="Sphenanthera">Sphenanthera</tp:taxon-name-part></tp:taxon-name> and <italic><tp:taxon-name><tp:taxon-name-part taxon-name-part-type="genus" reg="Begonia">B.</tp:taxon-name-part> <tp:taxon-name-part taxon-name-part-type="species" reg="rockii">rockii</tp:taxon-name-part></tp:taxon-name></italic> Irmsch. in <tp:taxon-name><tp:taxon-name-part taxon-name-part-type="genus" reg="Begonia">B.</tp:taxon-name-part> <tp:taxon-name-part taxon-name-part-type="infraspecific-rank">sect.</tp:taxon-name-part> <tp:taxon-name-part taxon-name-part-type="section" reg="Platycentrum">Platycentrum</tp:taxon-name-part></tp:taxon-name> in the locules of ovary and leaf shape. Morphologically, this species is also similar to <italic><tp:taxon-name><tp:taxon-name-part taxon-name-part-type="genus" reg="Begonia">B.</tp:taxon-name-part> <tp:taxon-name-part taxon-name-part-type="species" reg="gulinqingensis">gulinqingensis</tp:taxon-name-part></tp:taxon-name></italic> S. H. Huang &amp; Y. M. Shui (<tp:taxon-name><tp:taxon-name-part taxon-name-part-type="genus" reg="Begonia">Begonia</tp:taxon-name-part> <tp:taxon-name-part taxon-name-part-type="infraspecific-rank">sect.</tp:taxon-name-part> <tp:taxon-name-part taxon-name-part-type="section" reg="Diploclinium">Diploclinium</tp:taxon-name-part></tp:taxon-name>) in the leaf shape, placentation and fruit shape, but different in its dioecious plant, pliciform leaf, female flower with two sepals and berry fruit. It is also similar to <italic><tp:taxon-name><tp:taxon-name-part taxon-name-part-type="genus" reg="Begonia">B.</tp:taxon-name-part> <tp:taxon-name-part taxon-name-part-type="species" reg="leprosa">leprosa</tp:taxon-name-part></tp:taxon-name></italic> (<tp:taxon-name><tp:taxon-name-part taxon-name-part-type="genus" reg="Begonia">Begonia</tp:taxon-name-part> <tp:taxon-name-part taxon-name-part-type="infraspecific-rank">sect.</tp:taxon-name-part> <tp:taxon-name-part taxon-name-part-type="section" reg="Leprosae">Leprosae</tp:taxon-name-part></tp:taxon-name>) in the leaf shape, especially the texture of the leaf blade and <italic><tp:taxon-name><tp:taxon-name-part taxon-name-part-type="genus" reg="Begonia">B.</tp:taxon-name-part> <tp:taxon-name-part taxon-name-part-type="species" reg="zhengyiana">zhengyiana</tp:taxon-name-part></tp:taxon-name></italic> Y. M. Shui (<tp:taxon-name><tp:taxon-name-part taxon-name-part-type="genus" reg="Begonia">Begonia</tp:taxon-name-part> <tp:taxon-name-part taxon-name-part-type="infraspecific-rank">sect.</tp:taxon-name-part> <tp:taxon-name-part taxon-name-part-type="section" reg="Coelocentrum">Coelocentrum</tp:taxon-name-part></tp:taxon-name>) in shape of the leaf blade and fruit.</p><p>The rediscovery of its living plants provides researchers an opportunity to explore its taxonomic description and horticultural value in North Myanmar. This species with very rare individuals is distributed in a restricted area in Northern Myanmar and grows in the very shady and dark places under the forests. Its flowers are near the ground under the leaves, so that this habit influences the pollination and fruit setting. Another important and interesting habit may be that the fruits need over one year to become mature as some species [<italic><tp:taxon-name><tp:taxon-name-part taxon-name-part-type="genus" reg="Begonia">B.</tp:taxon-name-part> <tp:taxon-name-part taxon-name-part-type="species" reg="handelii">handelii</tp:taxon-name-part></tp:taxon-name></italic> Irmsch. and <italic><tp:taxon-name><tp:taxon-name-part taxon-name-part-type="genus" reg="Begonia">B.</tp:taxon-name-part> <tp:taxon-name-part taxon-name-part-type="species" reg="silletensis">silletensis</tp:taxon-name-part></tp:taxon-name></italic> (A. DC.) C. B. Clarke] in <tp:taxon-name><tp:taxon-name-part taxon-name-part-type="genus" reg="Begonia">Begonia</tp:taxon-name-part> <tp:taxon-name-part taxon-name-part-type="infraspecific-rank">sect.</tp:taxon-name-part> <tp:taxon-name-part taxon-name-part-type="section" reg="Sphenanthera">Sphenanthera</tp:taxon-name-part></tp:taxon-name>. Besides, the pliciform leaf of the living plant is difficult to be observed on the holotype (Figs <xref ref-type="fig" rid="F1">1</xref>, <xref ref-type="fig" rid="F2">2</xref>). Now, the rediscovery not only reveals the need to undertake more surveys in North Myanmar, but also fills the gap about the deficient data of the species indicated by <xref ref-type="bibr" rid="B13">Tebbitt (2007)</xref> and so can bring an amazing plant to mankind for research and horticultural use (Fig. <xref ref-type="fig" rid="F2">2</xref>).</p><fig id="F2" position="float" orientation="portrait"><label>Figure 2.</label><caption><p>The images of <italic><tp:taxon-name><tp:taxon-name-part taxon-name-part-type="genus" reg="Begonia">Begonia</tp:taxon-name-part> <tp:taxon-name-part taxon-name-part-type="species" reg="kingdon-wardii">kingdon-wardii</tp:taxon-name-part></tp:taxon-name></italic> Tebbitt (Putao Exped. 311 in PE and KUN) <bold>A</bold> Male plant <bold>B</bold> Male inflorescences <bold>C</bold> Face view of male flower <bold>D</bold> Female plant <bold>E</bold> Female inflorescences <bold>F</bold> Face view of female flower <bold>G</bold> Leaf blade adaxially <bold>H</bold> Leaf blade abaxially <bold>I</bold> Middle section of ovary in flower showing two placenta segments per locule <bold>J</bold> Inferior section of ovary in flower <bold>K</bold> Middle section of mature berry-like fruit showing thick placenta segments. Scale bars: <bold>A, D</bold> 10 cm <bold>B, E</bold> 1 cm <bold>C, F</bold> 1 cm <bold>G, H</bold> 4 cm <bold>I, J, K</bold> 1 cm. All photographed by Yu-Min Shui.</p></caption><graphic xmlns:xlink="http://www.w3.org/1999/xlink" xlink:href="phytokeys-94-059-g002.jpg" position="float" orientation="portrait" xlink:type="simple" id="oo_182176.jpg"/></fig></tp:treatment-sec><ref-list><ref id="B11"><mixed-citation xmlns:xlink="http://www.w3.org/1999/xlink" xlink:type="simple">
          <person-group><name name-style="western"><surname>Shui</surname><given-names>Y-M</given-names></name><name name-style="western"><surname>Peng</surname><given-names>C-I</given-names></name><name name-style="western"><surname>Wu</surname><given-names>C-Y</given-names></name></person-group> (<year>2002</year>) <article-title>Synopsis of the Chinese species of <italic><tp:taxon-name><tp:taxon-name-part taxon-name-part-type="genus">Begonia</tp:taxon-name-part></tp:taxon-name></italic> (<tp:taxon-name><tp:taxon-name-part taxon-name-part-type="family">Begoniaceae</tp:taxon-name-part></tp:taxon-name>), with a reappraisal of sectional delimitation.</article-title> <source>Botanical Bulletin of Academia Sinica</source> <volume>43</volume>: <fpage>313</fpage>–<lpage>327</lpage>.</mixed-citation></ref><ref id="B13"><mixed-citation xmlns:xlink="http://www.w3.org/1999/xlink" xlink:type="simple">
          <person-group><name name-style="western"><surname>Tebbitt</surname><given-names>MC</given-names></name></person-group> (<year>2007</year>) <article-title><italic><tp:taxon-name><tp:taxon-name-part taxon-name-part-type="genus">Begonia</tp:taxon-name-part> <tp:taxon-name-part taxon-name-part-type="species">kingdon-wardii</tp:taxon-name-part></tp:taxon-name></italic> (<tp:taxon-name><tp:taxon-name-part taxon-name-part-type="family">Begoniaceae</tp:taxon-name-part></tp:taxon-name>), a new species from Myanmar.</article-title> <source>Kew Bulletin</source> <volume>62</volume>: <fpage>143</fpage>–<lpage>146</lpage>.</mixed-citation></ref></ref-list></tp:taxon-treatment>
